# Supplementary material for: Computational Detection of Stage-Specific Transcription Factor Clusters during Heart Development
Source: Front Genet. 2016 Mar 23;7:33. doi: 10.3389/fgene.2016.00033 (PMC4804722; doi:10.3389/fgene.2016.00033)
Supplement: Supplementary File 1 — DEGList.csv includes all detected stage-specific DEGs. [file Table1.csv]

DEGs for mesoderm induction	DEGs for early cardiac specification	DEGs for late cardiac specification	DEGs for early cardiac maturation	DEGs for late cardiac maturation
DBNDD1	SCYL3	TKTL1	CIAPIN1	MTMR7
PRSS22	CYP51A1	SLC7A9	STARD3NL	SARM1
IBTK	RBM5	DAPK2	ANGEL1	ZMYND10
TNFRSF12A	FKBP4	EYA2	SLC30A9	THSD7A
MATK	RECQL	FRMPD1	CCDC88C	ACSM3
JARID2	NDUFAB1	DOPEY1	CD74	TMEM132A
AASS	CRLF1	AMBP	MRE11A	PAFAH1B1
MMP25	SPATA20	MPDZ	RAB27B	CACNA2D2
EXTL3	GGCT	PBLD	KIAA0556	BAIAP3
ATP2C1	VPS41	SLC25A11	ERCC8	SPAG9
RB1CC1	CAMK1G	SMARCD2	ANAPC4	CELSR3
ALAS1	CYB561	DCUN1D4	PLEKHH1	ST3GAL1
FAS	SS18L2	WNT5B	GYG2	PKD1
CD44	GIPR	TPD52L1	SPHK2	MAPK8IP2
VRK2	NISCH	KAT2B	PLEKHH3	FYN
ANK1	TCEB3	NEK11	FRY	CLCN6
TRIO	LYPLA2	SLC1A4	TTC38	MDH1
CDH1	ABHD5	KCNJ2	THOC1	STMN4
DNAH5	KAL1	NDUFA2	SMARCA2	RUFY3
FAM65C	UTP18	ANKRD6	WDR70	CNTN1
CTNNA1	RABGAP1	SLC3A1	XPO1	SYT13
ARHGEF5	CALCOCO1	SLC38A4	MTIF2	SPAST
PRSS8	UBR7	ATP1B1	LPCAT2	AGPAT4
EIF2AK2	PSMC4	ATP5G3	FH	APBA2
NGFR	RWDD2A	SLC16A1	XYLB	FBXO42
DGKA	TACC3	LEAP2	SEMA4G	PHLPP2
KDM4A	POLA2	ZNF581	RPS18	PQLC2
ARFGEF1	SLC38A5	RCAN2	THOC5	MYO16
PPAP2A	RRAGD	C17orf99	ST13	FAM184B
NAV3	NCAPH2	SERPINA5	ACIN1	GUCA1A
ACTN1	INSRR	HLA-DQA1	PABPN1	COL9A2
RASAL2	BAK1	SERPINA1	PNN	PER3
SLC25A3	CENPQ	SAMD13	PROCR	KIAA2022
PLXNA2	PIAS1	DIO1	STK4	SLC4A8
EXD2	TMSB10	CDRT1	MXRA5	FSTL4
ME2	PEX3	ORAI1	DGKH	AKR7A2
P2RX5	USP2		SETD6	NNAT
FAT1	NSUN2		EIF3E	PTPRN
CTTN	METTL1		TRPS1	ATP9A
ALG6	MAT2B		CABP5	FAM168A
PTPN4	ZFYVE16		PMPCB	OGFR
SMOX	PSMA4		CCNJ	PTPRU
SLC4A11	SPATA7		NSMCE4A	RIMBP2
KDM2B	AP2S1		TUBD1	COL11A1
ANKRD24	TSPAN17		MAP2K6	CDON
USP48	CC2D2A		USP46	LPAR2
TNRC6A	MRPS10		UGDH	SNAP91
SEL1L3	CELF2		CRYAB	EML1
SLC7A8	EPN3		FOXRED1	RASSF1
DAZL	LTBP1		TIMELESS	IP6K2
SEMA6A	RFC2		CHD4	SIRT2
EZR	CLPTM1L		UHRF1BP1L	PPP2R5B
EPB41L4B	PPP1R3F		SUDS3	GPR116
ITPR3	LETMD1		TDP2	KIAA1107
CECR2	PIK3CB		HSD17B8	IKBKAP
CARD10	RRP12		HARS2	DGCR2
MICALL1	FNIP2		MRPS30	ZXDC
NEFH	MCF2L2		PPWD1	EPHA8
HMOX1	OPN3		ERGIC1	NCK2
PDGFB	SYNE2		FGF12	FAM50A
ZC3H7B	GALC		FXR1	ASIC4
ABHD4	NOP58		SF3B1	CRMP1
DIDO1	TRAF1		TAF1B	AP1M1
PROKR2	CDK14		KLHL12	ZZEF1
RBBP8	SEC61A1		UBE3D	ANO8
ABCD1	ALDH18A1		CASQ2	TXK
PGK1	SLC2A3		C2orf43	CACNG4
CDADC1	CTDP1		CPSF3	ACTL6B
FLT1	NCKAP1		GPAM	TOP2B
HAS3	MRPS35		NUP43	PAK3
LACTB	MON2		FAM117A	DCX
TJP1	ISOC2		ITIH5	TYR
UBE2W	ASUN		RAB9B	ACTN2
ESRP1	HIPK2		INHA	GPR137B
IL27RA	TMEM161A		MOCS1	MAP2
EBI3	SUGP2		MED20	AMPH
GRIN2D	FAR2		UPF3B	TNRC6C
COBL	TAF11		THOC2	PAFAH1B3
GHRHR	GNAI3		EGLN3	AFM
WASL	OAT		MPP1	DCT
SERPINE1	MCM10		RAB11FIP4	EPHA6
AP1S1	ZC3H15		MRPS25	CHRNA3
CDC37L1	MTHFD2		ARFIP2	RSBN1
KDM4C	DIP2B		AP3B1	CDH7
RAPGEF1	MPPED2		LRRCC1	IMPG2
SETX	CLDN18		RNF122	LRP2
CCDC6	FGFR2		GSTM3	PCDHA6
GALNT7	PFKP		MST4	C1QTNF3
CBL	IDI1		ADAMTS8	COBLL1
PVRL1	NEO1		MAP3K7	OPRK1
SLC15A3	DHX29		DNAJC14	GSK3B
CHKA	DNTTIP2		SMPD2	TRPM3
SCNN1A	TRO		GPR87	ULK2
GAPDH	RRP15		OLA1	EPYC
TPI1	RHOA		TMEM117	ZNF324
GNPTAB	FTSJ1		RBM26	SMAP2
PTPN6	KIF2A		MBNL2	NKAIN1
PHC1	PSME4		NAA30	EFR3B
UST	DNAJA2		DNAJA4	KIF3C
AIM1	ATP1B3		GLYR1	WDR47
SLC16A10	UFD1L		ELAC1	IGSF9
MDFI	NUCB2		SLC27A3	MT3
PTK7	SPTB		ITPKB	SH3BP2
EXOC2	EIF2B3		WDPCP	TXNDC16
SLC29A1	CAMK2A		MRPS5	PTHLH
FGF1	TCOF1		PLK2	PDRG1
DPYSL3	RAD18		CXCL14	SLC23A2
CSNK1A1	WDR1		BOD1	CHGB
COL7A1	SNX13		HMGCLL1	GMIP
INO80D	WBSCR22		TMEM209	PCBP4
GALNT3	TRIP13		TMEM140	EFNB1
DCAF17	RDH11		ST8SIA6	NRCAM
FBXO2	TFRC		NCAM1	NLRP1
IVNS1ABP	UBE2D1		CCDC7	SLC17A6
OLFML3	HMMR		DOCK1	SLC22A17
GNPAT	TRNT1		AKAP6	COL9A3
ARTN	ACADVL		VTI1A	DPYSL2
AKAP7	EVC		PABPC3	DFNB31
PKD2	MRVI1		TIAL1	TMEM14A
SPP1	PANX2		GLT1D1	BAG6
PPL	IGF2BP2		TMEM56	EFNA2
CYP20A1	PPP2R2C		ATP5A1	C19orf26
TJP2	KIFAP3		PDE3B	PALM
PHF19	KLHL20		SPOCK1	ARVCF
BSPRY	ICAM3		SPHKAP	SMARCB1
IRF2BPL	UBE2T		ANKH	SEZ6L
EPCAM	EXOSC5		ADAMTS5	HPS4
OGFRL1	C12orf5		OXNAD1	RTDR1
TEK	OSBPL6		MMS19	CABP7
MYCT1	DDX1		N6AMT1	IFT27
TNFSF11	SLC35C2		SFXN2	CERK
PROSER1	KIAA0020		PHF6	KCNK10
PLS1	CPOX		CPT2	TRIM9
AKAP1	BZW1		MRPL10	TMED8
TRIM25	MRPL22		PPAPDC3	REC8
LRAT	TNPO1		ANO10	PLTP
TSHZ3	PLOD1		BDH1	RIMS4
CSMD2	ITGAE		JAK1	DOK5
ZNF644	DIS3		EXTL2	TCFL5
PLAU	RPS5		TYW5	NKAIN4
NECAB1	ZMPSTE24		CCDC138	CDC25B
BATF3	TXLNA		LMOD3	TRIB3
USP9X	BCORL1		SERPINI1	CDS2
MT2A	TAF9		PCOLCE2	PAK7
CD70	SEH1L		CLDN19	SLC32A1
VASP	WNT11		NDST3	MAP1LC3A
GRPR	USP40		PRSS37	CELF4
HELB	RAD54L		C9orf64	CDH20
SIN3B	DIMT1		ASB11	MYL12A
RASL11B	TMED2		C10orf10	NOL4
VGF	HSD17B14		BRD7	MIB1
EIF2AK4	SRRT		COX11	CHRDL1
MYO5C	BAX		ATMIN	GLRA2
MBD4	ADAMTS2		TMX3	SYP
SEC14L1	OGFOD1		MFAP4	USP11
CDC16	ADD1		ZNF3	ARHGEF7
ACTN4	NID2		MAPRE2	FGF9
CRB3	PIR		GLOD4	CORO1A
ARHGEF16	DDX18		RAB4A	ZNF423
CLIP1	DOCK9		HFE2	ZNF821
C19orf66	COQ9		COL3A1	NDRG4
IDO1	SNX5		BTD	SMPD3
GFPT2	ZNF302		SGCD	NECAB2
ANKHD1	DHX32		JAGN1	NARFL
KREMEN2	SPTLC1		SCG2	RNF40
TRIM22	CHRD		NME6	CORO2B
RAP1GAP2	NAT14		FUT10	CSK
ADCK2	TXNL1		FAM192A	AP3B2
TMTC1	ORC6		CBWD1	OCA2
SWAP70	ZC3HC1		SNX33	MYEF2
SYT6	TMEM101		ZNF791	FZD3
LDHA	SUPT16H		ANGEL2	STMN2
CABLES1	SNAP23		SLC38A9	NEFM
DOCK2	CDC45		CSTF2T	TUBB4A
DTNA	CECR1		GEN1	DKKL1
CCNJL	CDC6		ZNF443	GPI
FAM71F1	CRAT		SYNE4	APLP1
GLS2	NUBP2		SYNM	FZR1
KCNMB4	MRPS18A		GAS6	ATP1A3
MDM2	VARS		TRMT12	PTPRS
FAM129A	HSP90AB1		ST6GALNAC3	LPPR2
FLNB	DSP		SRPK3	TNPO2
ABI1	ACOT7		SLITRK6	MAST1
RNF144B	SH3GLB1		C14orf180	RAB3A
FHDC1	SYDE2		ZBTB40	TMEM59L
PAQR5	CIRBP		ADAT2	RUNDC3B
PPM1B	SLC7A4		ZNF766	RASA4
CH25H	SF3A1		ERI2	ITGB8
FGF2	TRIOBP		ZNF138	ADAP1
LARP1B	CENPM		NMB	CPVL
G3BP2	RHBDD3		ZNF780A	STX1A
USO1	TTLL1		NRAP	PLOD3
LRIG3	CHKB		PLCG2	PHF14
SLC46A3	TTLL12		STYX	EZH2
LPAR6	RBFOX2		ZNF485	CEP41
DIAPH3	SGSM3		MTOR	FSD1L
SSTR1	L3MBTL2		CCDC160	MEGF9
RAB15	PHF5A		INPP5B	DNM1
WDR61	POLR3H		LBH	ELAVL2
PIF1	KHNYN		PPP2R2A	CA9
FURIN	PSMC6		PEG10	TYRP1
IQGAP1	CDKN3		WDR92	APBA1
CDR2	PSMA3		CCDC71L	PTGDS
NPC1	AHSA1		LSM14A	DVL1
MINK1	SPTLC2		ZNF280B	ATRNL1
GRB7	LGMN			CXCL12
AKT1	ALKBH1			TRDMT1
EMP3	ITPK1			MAPK8
CTTNBP2NL	ERH			ATE1
GOLPH3L	TELO2			PLEKHA1
ARF1	PCK2			CDH23
SYT2	KIAA0391			SPOCK2
GULP1	PCIF1			ARHGAP21
RAB5A	C20orf24			SORCS1
OSBPL10	BMP7			DNAJC12
CTDSPL	SLMO2			TBC1D12
LRIG1	EEF1A2			RUNDC3A
ADAMTS16	SNTA1			MTMR4
MYO10	LPIN2			CNTNAP1
PIK3R1	MID1			MPP2
N4BP3	PRPS2			MYH3
RMND5B	MOSPD1			KIAA1211
PRIM2	WDR13			TBC1D9
AIG1	ATP11C			CLCN3
GNA12	ZC3H12B			FBXW7
RAB19	TAZ			B3GAT1
MFHAS1	RBM3			P2RX3
DOCK5	GLA			DTX4
TERF1	ACP5			NRXN2
PLIN2	DHRS12			CEP164
ZNF462	PHKB			KIAA1549L
NACC2	ARL2BP			SLC1A2
HERC4	AXIN1			PITPNM1
MTMR12	LMF1			TSPAN11
PIP4K2A	SLC7A5			BCL7A
CRIM1	GSPT1			GSG1
SLC7A11	CLUAP1			GNB3
NGLY1	HMOX2			ENO2
BTBD11	DNAJA3			RNGTT
BICD1	RBL2			PRDM13
AP1S3	TTC23			COL9A1
PTPN14	BMF			B3GAT2
PAN3	VPS18			PCDHB2
ACOXL	POP1			APBB3
JAZF1	CHRAC1			PCDHB3
MCOLN2	ERI1			CDH6
DDAH1	GSR			SLC12A7
THY1	TUSC3			ST8SIA4
C16orf74	NUCB1			ARL6
WNT3A	GYS1			RBP1
CXADR	CKM			NPRL2
TSEN2	PPP1R13L			C3orf52
FGD5	TRMT1			PODXL2
PPP4R1	SGTA			PEX5L
LARP1	TIMM44			ARHGEF26
SLC24A2	FBL			PLCH1
PCDH1	CCDC94			NKTR
SMG1	TBCB			APC2
NECAP2	SLC1A5			LOXL3
STEAP2	MRPL4			DOK1
MYO1E	ICAM5			CCDC88A
FAM46B	PLEKHA4			IGFBP2
GDPD5	GCDH			KDM3A
ADAMTS4	CRTC1			ATP6V1B1
CALM3	DDX49			ANGPTL1
ZNF714	ARMC6			CEP104
ADAR	TMEM147			AMPD2
LY6K	VIPR2			RNF19B
PPP1R16A	GARS			TRIM62
SQSTM1	BUD31			PDC
MGAT4B	SNX8			PRDM2
CCDC64B	AIMP2			RPE65
TPCN2	RPA3			PHTF1
RBP7	TMEM106B			KIF21B
PDPN	ANKMY2			HPCAL4
NTNG1	PSMA2			RLF
KCNF1	YKT6			RIMS3
ALPPL2	TMEM245			LEPRE1
SSR2	DDX58			SLC2A1
RBM47	EXOSC3			PIK3R3
CXCL5	EIF3A			STMN1
PF4	PALD1			NEK2
PLSCR2	ACTA2			CNR1
CDCP1	ANKRD26			OLFM3
SHISA5	LHPP			ONECUT2
FAM160A1	GTPBP4			ACOT2
EDIL3	BCCIP			CNRIP1
ELOVL7	OBFC1			GRIA2
SERINC5	GLRX3			PLEKHG1
TMEM200A	TFAM			CSTA
FREM1	PSMD3			POPDC2
PDP1	PFN1			MAPK8IP1
SYK	NUP88			GPSM2
MAMDC2	CCDC47			CXCR4
DACT1	B9D1			LDB3
GYLTL1B	UTP6			KIAA1549
SGPL1	PSMD11			CDKN2C
WEE1	RAB5C			PKN1
HTR3A	MRPL27			MATN4
CHP2	UBE2D3			GDAP1L1
STX3	DHX15			C20orf85
PIP5KL1	STIM2			NDP
CA4	NCAPG			NRN1
CYP2S1	HTATIP2			LRRFIP1
IGFBP6	CTSC			TMTC4
ULK4	MTCH2			ABCC4
TAP1	HSPA8			CD93
UGT3A2	PUS3			NAPB
DNAJC21	CCDC86			PCSK2
COMMD8	PRPF19			OTOR
PTAFR	CHORDC1			GDF5
SDC2	ARHGEF17			CEP250
UGP2	EIF4G2			KDM5C
TRIM56	UPK2			MCF2L
IFFO2	ACCS			LRFN3
C14orf142	CARS			KIRREL2
USP32	SLC22A18			FLRT1
LRRC8E	NUP98			DACH2
XKR6	MLEC			TMEM35
TRIM8	IL23A			FGFRL1
ZNF524	MAGOHB			SYNGR3
MCC	SH2B3			SMARCA4
BCL2L1	CDK2AP1			MCHR1
PIK3CD	CAND1			KLHDC10
JMJD1C	KRR1			TMOD2
C2orf54	MRPL51			RPAIN
FADS6	NOP2			CDKN2D
DMXL1	CHPT1			CDO1
MRGPRF	USP5			SYT5
EVC2	CMAS			LRCH2
BNC2	ASF1A			NCAN
ZNF483	HINT3			SSBP4
SLCO4C1	TULP1			SULT4A1
MGA	MAPK14			CALY
CHRNA9	SRSF3			OSBPL2
SNAPC5	MRPL18			PRRC2B
IL20RB	MDN1			MAP3K10
AKIRIN1	BAG2			HABP4
FUT1	CCNC			UBA1
GAL3ST3	WASF1			ZNF428
NRIP3	GMNN			F12
MCTP1	HBS1L			PRR7
YES1	QKI			ZFYVE20
UFSP1	HSPA9			LRRC4B
BNIP3	PDE8B			KIF3A
RIMS2	CLINT1			ACAP3
BDNF	TTC1			MAP1B
GCNT4	ARRDC3			LLGL1
EPS8L2	SUB1			C19orf57
CPNE7	TARS			MATN3
SNX18	RAD1			RAF1
KLHDC7A	BRIX1			TBC1D14
HTR1D	PPP2CA			UNK
PIPOX	RARS			DLG4
SOCS4	CEP70			MATN2
C3orf80	PDCD10			REEP2
CSNK1A1L	CBLB			SYT11
CCDC129	FRMD4B			SYT4
HMHA1	MRPL3			DCTN4
HIST1H2AC	EIF4G1			TMCC2
TMEM64	NCL			EPSTI1
FRAT2	SLC30A3			RTN3
TMEM30B	NRBP1			AGAP3
HHIPL1	AUP1			LRRIQ1
FAM104B	MRPL19			CTIF
CCDC172	DNAH6			AP4B1
GJC1	EFHD1			CRB1
SLC25A21	TXNDC9			KIAA1468
CMTM4	MOB4			DDB2
B3GALT5	HSPE1			RAB33A
FAM162B	NOL10			PUM1
HIST2H2AC	SRSF7			PHC2
TXNRD2	SDC1			DSG3
HIST2H2BE	PNO1			DSG1
CLDN6	MSH6			DZIP1
FAM110C	FARSB			APC
ARMCX2	BCL9			AGTPBP1
MFSD6L	CACYBP			MSI1
TNFAIP8L1	PAPPA2			CCDC64
C16orf54	LRRC42			BAI3
DLEU7	MRPL37			PRPH
CCDC84	ICMT			AGAP2
ZNF75D	QSOX1			B4GALNT1
MT1X	ASH1L			NHSL1
DPPA3	C1orf21			AHI1
ERAS	DNAJC6			RGS8
GABRD	UCHL5			PCDH8
NRN1L	BCAS2			PHF11
PTAR1	WARS2			LMO7
AADACL3	C1orf109			GPNMB
LITAF	SSX2IP			RSAD1
ANKRD34B	HMGCL			DCAF7
FAM150B	CDC20			RTP4
SH2D5	RCOR3			SCN2A
RASSF10	NSL1			STXBP1
FUT4	TNNT2			ZFP37
ZNF398	FASTKD2			GABBR2
ZNF860	C1orf54			ENPP2
COL13A1	RNF146			IGFBPL1
OCLN	FAM86A			DDR1
MYO1C	UCHL3			TTC29
RPL12	WDR35			RAB30
CD2AP	HEATR1			GGH
HIBCH	PTBP3			SLCO5A1
TLK1	MAPKAP1			PARP6
ZYG11A	IFT43			TTLL7
TAP2	EIF2B2			CLCA2
SDHAF1	SUPT7L			CYP1B1
ITSN1	ATAD2B			PREPL
SERPINB4	YPEL5			MYPN
SACM1L	MXI1			MSTN
SIPA1	KCNIP2			FAM117B
LINC00493	GOT1			SHF
RPS28	SFRP5			BMPR1B
PSMB9	RCL1			MMRN1
PISD	MTHFD1L			SCARB2
EFNA4	PCMT1			KIAA1644
PCDHA11	NUDCD1			CLSTN3
PCDHA12	MASTL			PEX5
C1orf210	HSPH1			COL2A1
TRNP1	EXOSC8			PPFIA2
PCDHGA6	ETF1			LMBR1L
PCDHGB1	SERP1			CDH24
POLR2M	UTP20			REM2
OTUD7B	PPP3CC			RTN1
ZNF488	EPHX2			STON2
CD24	SLC35B1			AK7
ARHGAP23	MND1			CELF6
SGK223	PDZRN3			RHCG
	ZCCHC17			ST8SIA2
	TMEM39B			CLEC18B
	GTF3A			NOL3
	ODF2L			GFOD2
	CCZ1			SLC39A6
	FTSJ2			ADCYAP1
	SPINK4			RNF157
	ECD			RNF165
	TSFM			LMTK3
	HJURP			PTH2
	AMD1			IGLON5
	NDUFAF4			RERE
	MORF4L2			PRKACB
	METTL8			CELSR2
	RAB38			GPR161
	CKS2			CASQ1
	ZNFX1			SEMA6C
	RNF114			EFNA3
	ZNF576			HCN3
	SNRPC			CEP170
	XPO5			ATP6V1C2
	MEA1			TMEFF2
	SSR1			FAM171B
	NUP153			FAM134A
	EEF1E1			TAGLN3
	BBS2			TMEM108
	C17orf53			STXBP5L
	MRPS7			EPHA5
	SLC25A19			CORIN
	TTF1			SCD5
	GTF3C4			KLHL8
	PSD4			RNF175
	GRIA3			TNFAIP8
	SNRPD2			ADAMTS19
	TMX4			ZNF300
	ITPA			CPLX2
	NCLN			PSD2
	PSMB2			LRRTM2
	PCID2			CLVS2
	RBM42			SHROOM2
	BCL2L12			TMEM27
	EMG1			SLC16A2
	DLGAP5			ZNF157
	WDR60			LPAR4
	IPPK			CXorf57
	MASP1			HTR2C
	HRASLS			CHRNB3
	YEATS4			GNRH1
	AUNIP			ST18
	F2RL3			RGS20
	PKMYT1			WHSC1L1
	METTL16			PMP2
	SHFM1			SYBU
	SDF2L1			C9orf72
	GAL3ST1			ZCCHC7
	MGAT3			INPP5E
	MPST			NOTCH1
	EMC4			CACNA1B
	HAT1			SLC39A12
	PALLD			FAM13C
	TXNDC17			CDHR1
	MPDU1			INA
	AP1M2			LRRC4C
	DAD1			C11orf49
	EPB41L4A			KLHL35
	ITFG1			PLCH2
	QRICH2			FEZ1
	ARHGEF6			ESAM
	TNNI3			FAM57B
	GAMT			KLHL1
	KCNA5			LPHN3
	STARD8			HNMT
	GNL3L			GPM6A
	PLVAP			WDR17
	SLC27A1			PRSS53
	RSPH3			ENKUR
	CACNG6			IPMK
	LSM4			DIP2C
	HRC			ME3
	TRPM4			SCLT1
	ADRM1			PTPRO
	CHMP2A			DPYSL4
	TRIM28			RNF144A
	DKC1			AMN1
	NOL11			FAM168B
	CASZ1			CAMK4
	ATP6V1E1			CCNO
	CHMP1A			CLEC4F
	SH3BGRL			RBMS1
	CAP1			SCN3A
	PPT1			FEZF2
	HAUS8			FBXL2
	PSME3			FAM92B
	DIAPH1			MSI2
	THOC6			CDH12
	ZCCHC9			NEIL2
	MCCC2			BTG3
	VIMP			CHODL
	SNRPA1			JAM2
	THAP1			RAB6B
	ABHD12B			PTPRN2
	HHLA1			HSPA13
	MRPL35			GRIA1
	LANCL2			SPAG17
	FIGNL1			LSM11
	GPS2			RAB39B
	NIP7			GRIP1
	DCAF8			KIF5A
	MTL5			WIF1
	NASP			MMP16
	POMP			C8orf37
	SLC41A1			TSPAN7
	COG6			CDK20
	SPG20			LRFN2
	ANKRD32			SAMD8
	CNDP2			NMNAT2
	FOPNL			ACAN
	BTG1			FMNL2
	CCDC59			DPYSL5
	HSD17B4			AGAP1
	COX16			PTPDC1
	EIF2S1			RHPN1
	CDK7			GPR153
	TSPAN2			NBL1
	FKBP11			HK2
	CCNH			CELF3
	KCTD1			STARD9
	YARS			RSPRY1
	GNL2			CTBP1
	DSC2			TPPP3
	SLC43A3			ZDHHC1
	TMEM165			RGS12
	OSTF1			GNE
	SYNCRIP			IQCC
	SNX14			CILP2
	NAT10			RSPH1
	ATP5G2			RALGDS
	AMHR2			VAV2
	PPP1R1A			PCNT
	TSPAN31			S100B
	COQ10A			PRMT2
	PAN2			GPSM1
	LTV1			C9orf117
	SMYD5			TOR2A
	DYSF			BRSK1
	GNS			CHRNB2
	MPHOSPH6			MUM1
	CCDC102A			ORAI2
	URB2			CELF5
	COG2			LRRC56
	LAMC1			MPP3
	PWP1			FAM171A2
	LRCH1			WDR90
	NUDT15			PPP1R32
	SETDB2			ASRGL1
	DGKB			GNG3
	TBRG4			ELAVL4
	DDX56			ACOT11
	ACTL6A			MATN1
	NDUFB5			CAMK2N1
	MRPL47			CADM3
	TRA2B			VANGL2
	SCN7A			IER5
	SMPD4			KLHDC8A
	YME1L1			KIAA1841
	TXN			RFTN2
	C9orf78			DISC1
	TOR1A			FAM84A
	DAB2IP			SPATA18
	ATP6V1G1			IVL
	DPM2			S100A9
	PSMB7			DAPL1
	GOLGA1			NFASC
	NCBP1			CLASP2
	DSCC1			ICA1L
	APTX			SYNPR
	PPIL1			CLRN1
	TCF19			APBB2
	TPMT			TM4SF18
	FAM8A1			UCN
	ARRB1			YEATS2
	PRCP			GRIK3
	TMPRSS4			MEAF6
	FDX1			CAMK2N2
	KIF23			IFT122
	HAUS2			PBRM1
	SLC28A2			PIGX
	RABGGTB			BSN
	PNPT1			HSPA4L
	DYNC2LI1			CAMKV
	KIF11			GRM2
	KIF20B			WDR82
	PLCE1			GRIK2
	TET1			FABP7
	SLC35A5			GPR85
	PARP16			FAM219A
	KIAA1109			DIRAS2
	CASP6			CXorf22
	YARS2			SLITRK5
	NDUFA9			FAT3
	LLPH			PGM2L1
	TMTC3			PHYHIPL
	SNRPF			UCMA
	BRCA2			ATP5C1
	TMBIM6			SLC18A2
	VPS33A			RET
	DENR			CASP7
	RAB20			PTER
	CBLN3			JAM3
	DCAF5			SVOP
	COMMD4			RAB8B
	MAN2C1			CKB
	MESDC1			DCHS1
	FANCI			TUB
	ZNF710			CRABP1
	PMM2			RNF169
	TCF25			CDYL2
	COPS3			TMEM130
	CIRH1A			CLEC3A
	TOB1			BLCAP
	SGSM2			ZCCHC18
	SCRN2			NYAP1
	BCAS3			CNPY4
	PTRH2			SGSM1
	AFG3L2			SAMD14
	ARHGDIA			ISLR2
	EIF4A3			PRRT2
	TRIM65			IRGQ
	ZNF750			TUBA1A
	PMAIP1			TTYH1
	SLC39A3			TMEM145
	SH3GL1			ATCAY
	ATHL1			KRT1
	SOD1			RCOR2
	URB1			TEKT1
	GEMIN7			ABCA3
	CARM1			BEST1
	ZNF593			PBK
	C1orf94			KIF5C
	FCN3			FAM107A
	WDTC1			ATG4B
	IGSF3			COG7
	ZNF697			PHYHIP
	PSMA5			TCTN2
	MPC2			FSTL5
	UCK2			ENHO
	PFDN2			JMJD7-PLA2G4B
	ISG20L2			TBC1D10B
	RGL1			RAB24
	LYPLAL1			ARL13B
	FAM63A			PTK2
	SELENBP1			SPRR1B
	KCNH1			SPRR1A
	JTB			HEXDC
	TPM3			NLGN1
	HAX1			CSGALNACT2
	ILF2			CTNND2
	ACP1			NLGN2
	EPHX1			HMP19
	PLEKHA6			LRRN2
	PDIA6			DCLK2
	CHAC2			ADORA2B
	SNRPG			KRT4
	TPRKB			LONRF2
	THNSL2			PFKFB3
	SPOPL			CYTL1
	GALNT13			MSANTD4
	KANSL1L			ATP6V0E2
	SPAG16			C10orf35
	SUMF1			KCNK3
	DIS3L2			CHD7
	RQCD1			KRT15
	CNTN4			TPPP
	SRPRB			KRT13
	MANF			COL24A1
	SLIT2			MAP6
	TBCK			ECEL1
	CISD2			TMEM51
	FAM105A			COL8A2
	PCYOX1L			ANGPTL7
	G3BP1			MAL
	PNRC1			GAP43
	CDCA5			CALB2
	NCAPG2			GNB2
	SYTL5			RSPH9
	MSN			FUT9
	ZNF185			RAD9A
	SLC25A37			NBEA
	GINS4			KAT5
	MRPS28			ADRBK1
	POLR2K			SNCG
	SLC39A4			STOX2
	HAUS6			CSPG4
	HIATL1			WFIKKN2
	SURF4			TIGD3
	MED22			PLK3
	NTMT1			DPY19L1
	SH3GLB2			SPTBN2
	FAM73B			RBM4B
	MSRB2			UBXN2A
	PDSS1			CEP19
	RPP30			ZCCHC12
	SLC5A12			TMEM81
	IMMP1L			BRSK2
	APIP			CNIH2
	SERPING1			GPR149
	LAMTOR1			CADM2
	CHEK1			FAM131A
	DSN1			PCCA
	YTHDF1			RAB6A
	MPP7			BAIAP2
	PDCD4			IP6K1
	CCDC102B			FOXG1
	PRSS23			LRRTM4
	FAM173B			ACBD7
	DIXDC1			VPS37D
	DHX37			DIRAS1
	CCRN4L			KBTBD11
	UBE3B			CDK5R1
	EIF4E			TCERG1L
	TEX30			BASP1
	SRFBP1			PNMA1
	KCTD14			LY6H
	NCAPD3			FIBIN
	CENPJ			FAM89B
	FBXO4			CLVS1
	CYSLTR2			KCNA3
	SETBP1			KCNA2
	SPC25			PPFIA3
	SUV39H2			SAMD12
	RPP38			SRRM3
	MEPE			TMEM151B
	GJA1			SLITRK1
	LGI2			FAM220A
	SRP19			RIIAD1
	CLGN			C14orf39
	CETN3			TMTC2
	SMARCA5			CDH4
	RANBP2			TMEM151A
	ADPRHL1			PACS2
	HS2ST1			GPC5
	NUS1			MKRN3
	TOMM70A			CDC42EP4
	PGM5			NRXN1
	OBSCN			TH
	DPH3			ZNRF2
	PLCL2			SSTR2
	CXXC1			MAB21L1
	MPPE1			CAPS2
	CA10			PJA1
	PI4K2A			PENK
	ZCCHC10			MAB21L2
	MOV10			TDRKH
	DBI			B4GALNT4
	PDIA4			NXPH4
	FZD7			C2orf82
	VBP1			KCNB2
	GPR61			NGRN
	DRAM2			RBM10
	SH3RF2			TCEAL7
	SUPV3L1			PCP4
	UTP14A			ABAT
	FBXO32			CAMK1D
	MALSU1			FAM43B
	SUSD3			CECR6
	CACNA1D			SH2D7
	TSPAN18			MEX3B
	RER1			C11orf88
	EXTL1			NDUFB1
	MRPL17			KREMEN1
	GRHL3			KCTD16
	TSR2			EMILIN3
	DYNC1I1			LRRC55
	TMED4			SETD8
	GART			ACTG1
	ACTC1			CNTN2
	CHAF1B			GPR173
	PSMB4			OAF
	NAE1			ALDH1A3
	SSU72			EFNA5
	CCDC58			SS18L1
	WDR4			WDR27
	RRP1			ZFP1
	DIP2A			CEND1
	SLC2A6			NELL2
	ZER1			TCEAL2
	ZDHHC12			SORCS2
	SHC1			ROBO2
	PAQR6			ANKS1B
	PMF1			MAPK11
	GPATCH4			KRT6B
	NACC1			PDIA2
	RECQL4			NDUFA4L2
	PSMC2			PMEL
	YDJC			MORN5
	AP2M1			NAT8L
	LSM12			NKAIN3
	POLR3K			SLITRK2
	C16orf59			ANKRD46
	STX5			GNG2
	MAGOH			RGS7BP
	MXRA8			C6orf1
	USP1			LRRC16B
	TYW3			MPPED1
	SNED1			KRT16
	ACP6			KRT14
	TFB2M			MAPT
	MAPKAPK2			C1QL4
	ARL5A			ZDHHC17
	NUP35			ESPN
	C2orf44			C3orf70
	SMARCAD1			CCK
	RNF149			SLIT1
	IWS1			VSTM2B
	PAQR3			SESTD1
	MRPS18C			SECISBP2
	PBXIP1			FAM69C
	ARPC2			CCDC157
	TMEM79			DNER
	SUCLG1			ZNF793
	IFI16			ENO4
	RPL22L1			SBK1
	PSMD6			SLC24A5
	HPS3			KRTDAP
	DNAJC5G			COL25A1
	WDR43			FBLL1
	ZDHHC3			NANOS1
	TMEM41A			LDOC1L
	RPN1			FAM154B
	TKT			FZD9
	GNL3			OPTC
	RNF168			C1orf192
	MON1A			KIAA0408
	ANXA5			KIAA0895L
	NAA15			MYT1
	ARFIP1			SRGAP3
	ABCE1			LCOR
	NDUFAF2			NTNG2
	F2RL2			ELAVL3
	GRPEL2			CACNA1H
	CASP3			ZNF782
	PAPD4			SRGAP1
	UTP15			GAL3ST4
	KLKB1			DYNC1H1
	SLC35A1			SLC25A29
	CITED2			GPR123
	CREBRF			DCHS2
	PTTG1			PHF2
	KCNK5			MAP1LC3C
	HEATR2			FAM49A
	NOS3			CHSY3
	PHAX			DDRGK1
	YWHAZ			RPS6KL1
	SLC25A32			CACNA1E
	HGSNAT			DCAF12L2
	NDUFB6			NTRK1
	NOL6			ATL1
	SUGT1			ITGBL1
	RPL36AL			MMP17
	ARF6			SLC9A6
	COMTD1			ANKRD13B
	ZNF503			SCAMP5
	HPRT1			ZNF521
	STOX1			RUSC2
	NDRG2			L1CAM
	ZFYVE1			GPRASP1
	UBTD1			MAGEE1
	PSMC3			GDI1
	TC2N			TCEAL5
	IFI27L1			RUFY2
	CMTM5			BTBD17
	GLB1L3			AIF1
	TRMT61A			PTCHD2
	NOLC1			LRRC10B
	CCT2			PCDHA9
	ZNF202			PCDHA8
	TMEM100			PCDHA4
	SMPD1			PCDHA2
	NETO1			SPIRE2
	CYB5R2			CXorf30
	KIAA0355			TMEM231
	CENPN			C4orf47
	LEO1			GPR56
	PLEKHA7			TECPR1
	PPIB			KRT6A
	FAM96A			LIN52
	LDHD			C21orf62
	SCNN1G			ATP6V1G2
	DCTN5			XKR4
	PLK1			MLLT11
	MRPL16			GPC2
	TSC22D4			CPLX3
	MARS			TREX1
	SNRPD1			REPIN1
	ACSF2			TSPAN4
	SLC27A4			SOGA3
	DOLPP1			UBE2QL1
	CRK			TNFRSF25
	FBXO22			SLC35E2
	TRIM68			LINGO3
	ZNF668			C1QTNF5
	GATAD2A			PLSCR5
	ZNF146			TSPAN19
	CHAF1A			PRSS56
	CYB5D2			RBM14
	ZNF83			GATS
	ANGPTL4			PNMA2
	CD320			PCDHGC4
	CDK2AP2			KCTD7
	ICT1			NAT6
	HRASLS5			IFITM10
	PAFAH1B2			PTCHD4
	MMADHC			PCP4L1
	PCMTD1			ABHD14A
	TMUB2			ZNF324B
	GSTM4			TMEM158
	TET2			OC90
	CXXC4			PCDHGA3
	TNIP2			MAGEL2
	CD2BP2			PCDHA3
	KCNAB1			CEP95
	GPR183			TMEM179
	CCDC8			ITGB3
	CNBP			FRRS1L
	TAPT1			XKR7
	GLB1			TMEM178B
	HSPB2			CLEC19A
	MGMT			RBP3
	C14orf169			RNF115
	EMB			GDF10
	NUDCD2			NUDT3
	HSPA4			GATSL2
	TRIAP1			DACH1
	LSM3			MARCKS
	TMEM43			NEFL
	TANC2
	ZNF415
	S1PR1
	PKIA
	C11orf24
	RBKS
	ZDHHC16
	EXOSC1
	ESCO2
	CLCN5
	POLR1C
	RSL1D1
	DSCAM
	SLC25A33
	ZIK1
	ATF7IP
	RGS19
	RNMTL1
	RNASEH1
	ZNF554
	LAMB2
	ORMDL3
	KRCC1
	MRPL13
	CXCR6
	CERS6
	TP53RK
	POP7
	STARD5
	CLP1
	FGGY
	CHCHD1
	EFEMP2
	PDP2
	COQ2
	TRMT112
	ADCK5
	NOC3L
	MTX1
	GLRX
	MZT2A
	SSSCA1
	PTPRM
	ZNF622
	NMNAT1
	JUP
	CD34
	CTU2
	ADCY6
	DDX23
	ZBTB4
	SH3PXD2B
	HRAS
	PDE12
	YIF1A
	UBE2C
	ZNF654
	PSMD2
	CSRP2
	PTPN2
	LPL
	ALG10B
	TMEM70
	ORAI3
	SLC35A4
	SSNA1
	ZNF135
	LPCAT4
	PHLDB3
	GNG7
	MTHFR
	TALDO1
	PUS1
	MAN1B1
	MAGEF1
	ARIH2
	ODF3B
	DDX10
	ZNF454
	TMEM11
	BEND3
	MPI
	PFAS
	HYI
	AURKB
	RRS1
	RCC2
	CALR
	PTPN11
	ZFPM1
	SERTAD2
	C14orf119
	FZD2
	MB21D2
	ZFP3
	PPA1
	PSMG4
	RAP2B
	MRPS23
	AMIGO1
	MRPS11
	SNRPE
	USH1G
	IDH2
	MRPS16
	FIGN
	FBXL6
	CLN8
	EPHB3
	PLCB1
	CADM1
	PYCR1
	SLC25A10
	TUBB
	SF3A3
	UTP11L
	PRKX
	NR2C2AP
	CRELD2
	SCFD2
	IRAK1
	PLA2G6
	CCR10
	NEU1
	KRBA2
	MED12
	SIVA1
	CDNF
	WBSCR17
	CCDC137
	ARL15
	ATP6V0A2
	FAM174B
	PSMD13
	BCAP31
	LAMP1
	TMLHE
	AIDA
	POLR1D
	ZNF555
	BACE1
	FSD2
	ZSCAN30
	PLCD1
	EPOR
	HIST1H1T
	HSPA14
	VMAC
	C1orf168
	CYHR1
	RILPL1
	PRSS45
	GTF2F2
	NCCRP1
	NHLRC3
	SF3B3
	ZNF527
	CGB7
	CPNE4
	XRCC6
	SULT1A1
	PRPF40A
	ZNF418
	ZNF700
	NOP9
	LAGE3
	GMFB
	ZNF763
	KIAA1671
	ZNF772
	FAM110D
	PELI1
	FBXL22
	DACT3
	SHPK
	IPP
	GSTK1
	HNRNPAB
	SLC2A10
	RPF2
	BCO2
	FAR1
	MYH6
	ZNF615
	RPS26
	MCMBP
	FAM212B
	MRPL42
	MAK16
	SIRPA
	ZNF251
	HELZ
	TMEM116
	UCKL1
	ASPH
	SH3BGRL2
	YTHDF2
	CALM1
	ZNF652
	SFT2D1
	ARHGAP11A
	TOP1
	MAP3K3
	ARMCX6
	MRPS18B
	FANK1
	CHIC1
	DAXX
	WDR46
	RING1
	FKBPL
	MBD5
	ZNF805
	TRIQK
	LGR4
	SARNP
	IPO7
	DPF3
	RNPS1
	HN1L
	RGL2
	COL6A6
	COLQ
	GPX3
	TSN
	DNLZ
	SUPT4H1
	QTRT1
	HAUS7
	SRA1
	ZNF845
	SH3D21
	ISPD
	FASTKD5
	SIAH3
	IFI30
	FAM228B
	VAMP2
	FANCG
	PLXNA4
	CCNL2
	UBA52
	NOL7
	RPL41
	GPX1
	ZNF879
	CLEC2L
	MRPS17
	GET4
	TDGF1
	CRCP
	ARPC4
	PWP2
	EIF6
	RGAG4
	PALM2
	PGAM5
	EIF5AL1
	PINX1
	DPP3
	GATC
	SYNJ2BP-COX16
	NDUFC2-KCTD14
	PTGES3L
	EGLN2
	DCP1A
	ZNHIT3
	MRM1
	HIST1H2BB
