# Supplementary material for: Computational Detection of Stage-Specific Transcription Factor Clusters during Heart Development
Source: Front Genet. 2016 Mar 23;7:33. doi: 10.3389/fgene.2016.00033 (PMC4804722; doi:10.3389/fgene.2016.00033)
Supplement: Supplementary File 3 — TFBS pairs found by MatrixCatch for stage-specific DEGs. [file Table2.xls]

## Sheet: D0-D3
TFBS pairs found for	mesoderm induction stage
V$CEBP_Q3	V$CEBP_Q3
V$NFAT_Q4_01	V$AP1_Q2
V$NF1_Q6	V$HNF3_Q6
V$NFKB_Q6_01	V$ATF3_Q6
V$CEBPB_01	V$CREBP1CJUN_01
V$GR_Q6	V$PR_Q2
V$ETS1_B	V$PEBP_Q6
V$SOX9_B1	V$SF1_Q6
V$PU1_Q6	V$SP1_Q2_01
V$ETS_Q4	V$POU1F1_Q6
V$HNF1_Q6	V$HNF3_Q6
V$OCT_Q6	V$HMGIY_Q6
V$AP1_C	V$ETS1_B
V$HMGIY_Q6	V$NFKB_Q6
V$ETS_Q6	V$ETS2_B
V$AP1_Q2_01	V$NFAT_Q4_01
V$HNF3_Q6	V$IPF1_Q4
V$IRF_Q6	V$IRF_Q6_01
V$AP1_Q2_01	V$NFAT_Q6
V$CEBP_Q3	V$STAT_Q6
V$NFY_C	V$DR1_Q3
V$EFC_Q6	V$AP1_Q4_01
V$CREBP1CJUN_01	V$NFAT_Q6
V$HMGIY_Q6	V$ELF1_Q6
V$CEBP_Q3	V$NFKAPPAB65_01
V$MYB_Q5_01	V$ETS_Q6
V$SP1_Q4_01	V$SF1_Q6
V$CREB_Q3	V$CREL_01
V$HNF3_Q6	V$HNF3_Q6
V$MEF2_04	V$E2A_Q6
V$SP1_Q6	V$SMAD4_Q6
V$IRF_Q6_01	V$ETS_Q6
V$SP1_Q6_01	V$NFY_Q6_01
V$NFKAPPAB_01	V$HMGIY_Q6
V$AP1FJ_Q2	V$SMAD_Q6_01
V$SP1_Q6	V$ETS2_B
V$ETS1_B	V$SP1_Q4_01
V$PU1_Q6	V$SP1_Q4_01
V$AP1_Q4_01	V$ETS2_B
V$GRE_C	V$AP1_Q4_01
V$CREBP1CJUN_01	V$HMGIY_Q6
V$NFY_C	V$SP1_Q6
V$NFAT_Q6	V$AP1_C
V$ELF1_Q6	V$AP1_Q4_01
V$CETS1P54_01	V$PAX5_01
V$MAF_Q6_01	V$NFAT_Q6
V$ETS_Q6	V$AP1_Q2_01
V$ETS_Q6	V$CEBPA_01
V$NFKB_C	V$CEBPB_02
V$HMGIY_Q6	V$AP1_Q4_01
V$AP1_Q2	V$ETS2_B
V$USF_Q6_01	V$DR1_Q3
V$SMAD_Q6_01	V$FOX_Q2
V$USF_01	V$ETS_Q4
V$OCT_C	V$AP1_01
V$CEBPB_02	V$GR_Q6
V$HMGIY_Q6	V$NFKB_Q6_01
V$CMYB_01	V$CEBP_C
V$AP1_C	V$CEBP_Q3
V$PU1_Q6	V$IRF_Q6
V$STAT5B_01	V$HNF1_Q6
V$AP1_01	V$NFAT_Q6
V$GATA_Q6	V$AP1_01

## Sheet: D3-D8
TFBS pairs found for	early cardiac specification stage
V$CEBP_Q3	V$CEBP_Q3
V$NFAT_Q4_01	V$AP1_Q2
V$SMAD_Q6_01	V$LEF1TCF1_Q4
V$NFAT_Q6	V$AP1_01
V$GR_Q6	V$PR_Q2
V$ETS_Q6	V$IRF_Q6
V$SOX9_B1	V$SF1_Q6
V$ETS2_B	V$AP1_Q2
V$DR1_Q3	V$USF_Q6_01
V$ETS2_B	V$MYB_Q5_01
V$IRF_Q6	V$PU1_Q6
V$NFAT_Q6	V$AP1_Q2_01
V$IRF_Q6	V$IRF_Q6_01
V$CEBPB_02	V$NFKB_C
V$CREBP1CJUN_01	V$NFAT_Q6
V$ETS2_B	V$AP1_Q4_01
V$SMAD4_Q6	V$SP1_Q6
V$STAT5A_01	V$STAT_01
V$ELF1_Q6	V$HMGIY_Q6
V$TAL1ALPHAE47_01	V$IRF_Q6
V$HNF4_Q6	V$GATA_Q6
V$MYB_Q5_01	V$ETS_Q6
V$CREB_Q3	V$CREL_01
V$HNF3_Q6	V$HNF3_Q6
V$SP1_Q2_01	V$SF1_Q6
V$AP1_Q2	V$NFKAPPAB65_01
V$CEBPB_02	V$SP1_Q6_01
V$NFKB_Q6_01	V$AP1_01
V$PU1_Q6	V$SP1_Q4_01
V$GRE_C	V$AP1_Q4_01
V$NFKB_Q6_01	V$CREBP1CJUN_01
V$IPF1_Q4	V$HNF3_Q6
V$MAF_Q6_01	V$NFAT_Q6
V$CETS1P54_01	V$PAX5_01
V$ETS_Q4	V$AP1_Q4_01
V$ETS_Q6	V$AP1_Q2_01
V$SMAD_Q6_01	V$FOX_Q2
V$USF_01	V$ETS_Q4
V$AP1_C	V$CEBP_Q3
V$CMYB_01	V$CEBP_C
V$CP2_02	V$NFKAPPAB65_01
V$CREBP1CJUN_01	V$ETS1_B
V$HNF3_Q6	V$HNF1_Q6
V$SREBP_Q3	V$NFY_Q6_01
V$NFY_01	V$SREBP_Q3
V$CEBPB_01	V$CREBP1CJUN_01
V$OCT_Q6	V$HMGIY_Q6
V$HMGIY_Q6	V$NFKB_Q6
V$ETS_Q6	V$ETS2_B
V$NFY_C	V$DR1_Q3
V$HNF3_Q6	V$NF1_Q6
V$SP1_Q6	V$STAT_Q6
V$KROX_Q6	V$SF1_Q6
V$NFAT_Q4_01	V$AP1_Q2_01
V$NFY_Q6_01	V$SP1_Q6_01
V$SP1_Q2_01	V$CETS1P54_01
V$ETS2_B	V$SP1_Q6
V$CEBP_Q3	V$NFKAPPAB65_01
V$AP1_01	V$NFKB_Q6
V$AP1_Q4_01	V$ELF1_Q6
V$HNF1_Q6	V$STAT5B_01
V$STAT_Q6	V$CEBP_Q3
V$MEF2_04	V$E2A_Q6
V$PEBP_Q6	V$ETS1_B
V$HNF4ALPHA_Q6	V$HNF3_Q6
V$IRF_Q6_01	V$ETS_Q6
V$NFKAPPAB_01	V$HMGIY_Q6
V$ETS1_B	V$SP1_Q4_01
V$ATF3_Q6	V$NFKB_Q6_01
V$SP1_Q2_01	V$PU1_Q6
V$CREBP1CJUN_01	V$HMGIY_Q6
V$AP1_Q2	V$STAT_01
V$NFY_C	V$SP1_Q6
V$NFAT_Q6	V$AP1_C
V$SMAD_Q6_01	V$AP1FJ_Q2
V$ETS_Q6	V$CEBPA_01
V$HMGIY_Q6	V$AP1_Q4_01
V$AP1_01	V$OCT_C
V$CHOP_01	V$NFKB_Q6
V$AP1_01	V$GATA_Q6
V$CEBPB_02	V$GR_Q6
V$HMGIY_Q6	V$NFKB_Q6_01

## Sheet: D8-D13
TFBS pairs found for	late cardiac specification stage
V$LEF1TCF1_Q4	V$SMAD_Q6_01
V$SP1_Q6	V$SMAD4_Q6
V$SF1_Q6	V$SOX9_B1
V$IRF_Q6_01	V$ETS_Q6
V$AP1_C	V$NFAT_Q6
V$PU1_Q6	V$SP1_Q2_01
V$OCT_Q6	V$HMGIY_Q6
V$ETS_Q6	V$ETS2_B
V$IRF_Q6	V$PU1_Q6
V$IRF_Q6	V$IRF_Q6_01
V$NFY_C	V$SP1_Q6
V$ELF1_Q6	V$AP1_Q4_01
V$ETS_Q6	V$CEBPA_01
V$AP1_Q2	V$ETS2_B
V$HMGIY_Q6	V$ELF1_Q6
V$CREBP1CJUN_01	V$NFAT_Q6
V$ETS_Q6	V$MYB_Q5_01
V$NFAT_Q6	V$MAF_Q6_01
V$GR_Q6	V$CEBPB_02
V$CREL_01	V$CREB_Q3
V$HMGIY_Q6	V$NFKB_Q6_01
V$STAT_Q6	V$CEBP_Q3
V$FOX_Q2	V$SMAD_Q6_01
V$HNF3_Q6	V$HNF3_Q6

## Sheet: D13-D29
TFBS pairs found for	early cardiac maturation stage
V$NF1_Q6	V$HNF3_Q6
V$NFKB_Q6	V$CEBP_Q2_01
V$CEBPB_01	V$CREBP1CJUN_01
V$GR_Q6	V$PR_Q2
V$HNF3_Q6	V$HNF4ALPHA_Q6
V$AP1_C	V$NFAT_Q6
V$HNF1_Q6	V$HNF3_Q6
V$E2A_Q6	V$MEF2_04
V$OCT_Q6	V$HMGIY_Q6
V$E2A_Q2	V$E2A_Q2
V$CETS1P54_01	V$SP1_Q2_01
V$IRF_Q6	V$PU1_Q6
V$IRF_Q6	V$IRF_Q6_01
V$PEBP_Q6	V$ETS_Q4
V$NFY_C	V$DR1_Q3
V$EFC_Q6	V$AP1_Q4_01
V$SP1_Q6	V$STAT_01
V$NFAT_Q4_01	V$AP1_Q2_01
V$NFKAPPAB65_01	V$CEBP_Q3
V$NFAT_Q6	V$MAF_Q6_01
V$GR_Q6	V$CEBPB_02
V$NFY_Q6_01	V$SP1_Q6_01
V$SMAD3_Q6	V$AML_Q6
V$ELF1_Q6	V$HMGIY_Q6
V$MYB_Q5_01	V$ETS_Q6
V$STAT_Q6	V$CEBP_Q3
V$HNF3_Q6	V$HNF3_Q6
V$SP1_Q6	V$SMAD4_Q6
V$SF1_Q6	V$SOX9_B1
V$PEBP_Q6	V$ETS1_B
V$NFKB_Q6_01	V$HMGIY_Q6
V$IRF_Q6_01	V$ETS_Q6
V$NFKAPPAB_01	V$HMGIY_Q6
V$SP1_Q6	V$ETS2_B
V$ETS1_B	V$SP1_Q4_01
V$PAX5_01	V$CETS1P54_01
V$PU1_Q6	V$SP1_Q4_01
V$SP1_Q2_01	V$PU1_Q6
V$GRE_C	V$AP1_Q4_01
V$NFKB_Q6_01	V$CREBP1CJUN_01
V$NFY_C	V$SP1_Q6
V$ELF1_Q6	V$AP1_Q4_01
V$SMAD_Q6_01	V$AP1FJ_Q2
V$ETS_Q6	V$CEBPA_01
V$HMGIY_Q6	V$AP1_Q4_01
V$USF_Q6_01	V$DR1_Q3
V$CREL_01	V$CREB_Q3
V$NFAT_Q6	V$CREBP1CJUN_01
V$AP1_01	V$GATA_Q6
V$HNF4_01	V$CEBPA_01
V$CP2_02	V$NFKAPPAB65_01
V$FOX_Q2	V$SMAD_Q6_01

## Sheet: D29-D60
TFBS pairs found for	late cardiac maturation stage
V$CEBP_Q3	V$CEBP_Q3
V$NF1_Q6	V$HNF3_Q6
V$GR_Q6	V$PR_Q2
V$ETS2_B	V$AP1_Q2
V$AP1_C	V$NFAT_Q6
V$SF1_Q6	V$KROX_Q6
V$NFAT_Q6	V$AP1_Q2_01
V$IRF_Q6	V$PU1_Q6
V$HMGIY_Q6	V$OCT_Q6
V$AP1_C	V$STAT_Q6
V$HMGIY_Q6	V$ELF1_Q6
V$NFKAPPAB65_01	V$CEBP_Q3
V$SMAD4_Q6	V$SP1_Q6
V$SMAD3_Q6	V$AML_Q6
V$CEBP_C	V$CMYB_01
V$TAL1ALPHAE47_01	V$IRF_Q6
V$MYB_Q5_01	V$ETS_Q6
V$CREB_Q3	V$CREL_01
V$E2F_Q4_01	V$E2F_Q3_01
V$HNF3_Q6	V$HNF3_Q6
V$NFY_01	V$SP1_Q6_01
V$SP1_Q6_01	V$NFY_Q6_01
V$AP1_Q4_01	V$HMGIY_Q6
V$SP1_Q6	V$ETS2_B
V$PAX5_01	V$CETS1P54_01
V$GRE_C	V$AP1_Q4_01
V$NFKB_Q6_01	V$CREBP1CJUN_01
V$MAF_Q6_01	V$NFAT_Q6
V$ETS_Q6	V$AP1_Q2_01
V$USF_01	V$ETS_Q4
V$SMAD_Q6_01	V$FOX_Q2
V$NFAT_Q6	V$CREBP1CJUN_01
V$AP1_C	V$CEBP_Q3
V$SF1_Q6	V$GATA_Q6
V$AP1_01	V$NFAT_Q6
V$IRF_Q6	V$ETS_Q6
V$HNF3_Q6	V$HNF1_Q6
V$SP1_Q6_01	V$CEBPB_02
V$HMGIY_Q6	V$CREBP1CJUN_01
V$NFKB_Q6	V$CEBP_Q2_01
V$PU1_Q6	V$SP1_Q2_01
V$SP1_Q6	V$NFY_C
V$HMGIY_Q6	V$NFKB_Q6
V$E2A_Q2	V$E2A_Q2
V$ETS_Q6	V$ETS2_B
V$CETS1P54_01	V$SP1_Q2_01
V$NFKAPPAB_01	V$NFKB_Q6_01
V$HNF3_Q6	V$IPF1_Q4
V$CEBP_Q3	V$STAT_Q6
V$NFY_C	V$DR1_Q3
V$NFKB_Q6	V$CHOP_01
V$NFAT_Q4_01	V$AP1_Q2_01
V$PAX5_01	V$PEBP_Q6
V$AP1_Q4_01	V$ELF1_Q6
V$HNF1_Q6	V$STAT5B_01
V$MEF2_04	V$E2A_Q6
V$SF1_Q6	V$SOX9_B1
V$PEBP_Q6	V$ETS1_B
V$HNF4ALPHA_Q6	V$HNF3_Q6
V$IRF_Q6_01	V$ETS_Q6
V$NFKAPPAB_01	V$HMGIY_Q6
V$SF1_Q6	V$SP1_Q2_01
V$ETS1_B	V$SP1_Q4_01
V$ATF3_Q6	V$NFKB_Q6_01
V$IRF_Q6_01	V$IRF_Q6
V$SMAD_Q6_01	V$AP1FJ_Q2
V$CREBP1CJUN_01	V$CEBPB_01
V$NFKB_C	V$CEBPB_02
V$ETS_Q6	V$CEBPA_01
V$USF_Q6_01	V$DR1_Q3
V$AP1_01	V$OCT_C
V$SP1_Q4_01	V$PU1_Q6
V$SF1_Q6	V$SP1_Q4_01
V$CEBPB_02	V$GR_Q6
V$HMGIY_Q6	V$NFKB_Q6_01
V$GATA_Q6	V$AP1_01
